# Supplementary material for: Manganese–Zinc Synergy in Prussian Blue Analogues for Long-Cycle Aqueous Zinc-Ion Battery Cathodes
Source: Nanomaterials (Basel). 2026 May 17;16(10):617. doi: 10.3390/nano16100617 (PMC13209455; doi:10.3390/nano16100617)
Supplement: Supplementary file 1 [file nanomaterials-16-00617-s001.zip]

Archive with 1 entries (1 files):
- nanomaterials-4314999-supplementary.pdf
